# Supplementary material for: The Immunomodulatory Effects of Fluorescein-Mediated Sonodynamic Treatment Lead to Systemic and Intratumoral Depletion of Myeloid-Derived Suppressor Cells in a Preclinical Malignant Glioma Model
Source: Cancers (Basel). 2024 Feb 15;16(4):792. doi: 10.3390/cancers16040792 (PMC10886594; doi:10.3390/cancers16040792)
Supplement: Supplementary file 1 [file cancers-16-00792-s001.zip]

Archive with 1 entries (1 files):
- cancers-2620972-supplementary.pdf
